# Supplementary material for: Characterising Occupational Solar UVA Exposure Intensity and Self-Reported Health Outcomes Among Outdoor Military Workers in Lohatla, South Africa
Source: Int J Environ Res Public Health. 2026 May 27;23(6):715. doi: 10.3390/ijerph23060715 (PMC13299541; doi:10.3390/ijerph23060715)
Supplement: Supplementary file 1 [file ijerph-23-00715-s001.zip]

Archive with 1 entries (1 files):
- ijerph-4229851-supplementary.pdf
